# Supplementary material for: Transcriptomic Analysis Reveals the Inability of Recombinant AAV8 to Activate Human Monocyte-Derived Dendritic Cells
Source: Int J Mol Sci. 2023 Jun 21;24(13):10447. doi: 10.3390/ijms241310447 (PMC10341499; doi:10.3390/ijms241310447)
Supplement: Supplementary file 1 [file ijms-24-10447-s001.zip]

Archive with 1 entries (1 files):
- ijms-2348562-supplementary.docx
